# Supplementary material for: Male and Female Tortricid Moth Response to Non-Pheromonal Semiochemicals
Source: Insects. 2023 Nov 16;14(11):884. doi: 10.3390/insects14110884 (PMC10671916; doi:10.3390/insects14110884)
Supplement: Supplementary file 1 [file insects-14-00884-s001.zip]

Archive with 1 entries (1 files):
- insects-2698434-supplementary.pdf
